# Supplementary material for: Hybridization in Canids—A Case Study of Pampas Fox (Lycalopex gymnocercus) and Domestic Dog (Canis lupus familiaris) Hybrid
Source: Animals (Basel). 2023 Aug 3;13(15):2505. doi: 10.3390/ani13152505 (PMC10417603; doi:10.3390/ani13152505)
Supplement: Supplementary file 1 [file animals-13-02505-s001.zip]

Archive with 1 entries (1 files):
- animals-2448242-supplementary.pdf
